# Supplementary material for: Clinical Deterioration in Dogs with Idiopathic Epilepsy Caused by E. coli Urinary Tract Infection
Source: Animals (Basel). 2025 Aug 31;15(17):2562. doi: 10.3390/ani15172562 (PMC12427457; doi:10.3390/ani15172562)
Supplement: Supplementary file 1 [file animals-15-02562-s001.zip › Supplementary Material Table S1.xlsx]

## Sheet: Clinical Data
Patient number	Breed	Age at presentation in years	Weight in kg	Sex	TIER classificatoin	Time between diagnosis IE and UTI in months	Signs IE	Chronic ASM related side effects	Signs UTI	ASM	PhB level at presentation with UTI	PBr level at presentation with UTI	Antibiotics	Follow Up (days)	Urine specific gravity	Urine pH	Urine protein mg/dl (0-29)	Urine glucose	Urine ketones	Urine bilirubin	Urine nitrite	Sediment	Urine blood	Bacteriology	Sonography	Outcome	Number of relapses in follow-up period	Bacteria (relapse)	Resistance status	Antibiotic used for treatment of relapse
1	Crossbreed (Border Collie)	4.5	35.4	fn	IE Tier I (CT)	30	recurrent cluster seizures (GTCS)		3w progressive lethargy, intermittent restlessness, hyperthermia 39,4°C, ambulatory tetraparesis, reduced muscle tone and felxor reflexes	PhB 2,7 mg/kg BID, PBr 10mg/kg BID	21.5 µg/ml (20-35 µg/ml)	2104 mg/l (<3000 mg/l)	amoxicillin-clavulanacid for 16d	10	1002	5.5	50mg/dl	no	no	1+	yes	RBCs ++, WBCs ++, superficial epithelial cells (+), casts (+), bacteria ++	1+	E. coli, 10^6 germs/ml	urogenital tract unremarkable	improvement within 48h	0
2	St Bernard	5.75	43.8	f	IE Tier II	11	recurrent GTCS	polyphagia and initially mild ataxia due to ASM	7w progressive lethargy, polydipsia, unpleasant scent, incontincence, licking perianal region	PhB 2,2mg/kg	21.6 µg/ml (20-35 µg/ml)		amoxicillin-clavulanacid 15mg/kg BID for 7d	356	1016	6.5	no	no	no	no	no	RBCs +, WBCs ++++, bacteria ++++, epithelial cells +	1+	E. coli, 10^6 germs/ml	urogenital tract unremarkable	improvement within 48h, malodourous improved	0
3	Grand Basset Griffon Vendéen	6	24	fn	IE Tier II	46	recurrent GTCS and focal seizures	mild ataxia, polpyhagia	2w progressive lethargy,worsened incontincence, intermittent restlessness and anxiety	Phb 6,25 mg/kg BID	43.7 µg/ml (20-35 µg/ml)		amoxicillin-clavulanacid 12,5mg/kg BID for 10d	973	1018	5	no	no	no	no	no	RBCs +, WBCs +, bacteria ++++, superficial and deep epithelial cells +	2+	E. coli, 10^6 germs/ml	abdomiinal ultrasound unremarkable	restlessness and incontinence improved within 24h	1	E. coli	antibiotic sensitive	amoxicillin-clavulanacid
4	Australian Shepherd	7.5	23.6	f	IE Tier II	44	recurrent cluster seizures (GTCS)	mild ataxia	8w progresssive apathy, ataxia, exercise intolerance, panting, restlessness	PhB 4,2mg/kg BID, PBr 7mg/kg morning, 14 mg/kg evening	36.3 µg/ml (20-35 µg/ml)	1210 mg/l (<3000 mg/l)	amoxicillin-clavulanic acid 13mg/kg BID for 10 d	208	1022	5	100	no	no	no	yes	WBCs +++, bacteria +++, superficial and deep epithelia cells +, casts +	1+	E. coli, 10^6 germs/ml	abdomiinal ultrasound unremarkable	improvedment within 24hrs	5	E. coli	antibiotic sensitive	amoxicillin-clavulanacid
5	Kangal	6.5	57.4	fn	IE Tier II	8	GTCS		4w progressive anxiety, restlessness and polydipsia	PhB 3,5 mg/kg BID	23.3 µg/ml (20-35 µg/ml)		amoxicilin clavulanic acid 13mg/kg BID for 7d	153	1020	5	20	no	no	1+	no	RBCs+, WBCs++, bacteria++, superficial epithelial cells (+)	2+	E. coli, 10^6 germs/ml	suspected chronic nephropathy with medullary rim changes	improvement of licking, PU/PD, nightly restlessness within 48h	1	E. coli	antibiotic sensitive	amoxicillin-clavulanacid
6	Australian Doodle	3.75	39	m	IE Tier II	29	recurrent cluster seizures (GTCS), SE, postictal lethargy and tetraparesis		1w reduced general condition, lethargy, ataxia	PhB 3,8mg/kg BID, Pbr 8,3mg/kg BID, Imepitoin 17,9mg/kg BID	35.5 µg/ml (20-35 µg/ml)	1042 mg/l (<3000 mg/l)	amoxicilin clavulanic acid 19mg/kg BID for 14 d	540	1038	7.5	50	neg	neg	+	neg	WBCs++, superficial and deep epithelial cells++, casts++, sperm+++	neg	E. coli, 10^6 germs/ml	suspected prostatopathy	improvement of lethargy and gait within 72h	2	E. coli	antibiotic sensitive	amoxicillin-clavulanacid
7	Crossbreed (Border Collie)	2.5	20.4	f	IE Tier II	17	recurrent cluster seizures (GTCS)	anxiety, polyphagia, polydipsia/polyuria	6w progressive urinary incontinence, increased polyuria, needs to go out during nights, restlessness, letharyg during walks (slow), stranguria, ataxia, weakness	PhB 3,6mg/kg BID, Pbr 15,9mg/kg BID	25.0 µg/ml (20-35 µg/ml)	955 mg/ml (<3000 mg/l)	amoxicillin clavulanic acid 12,3mg/kg BID for 10 d	244	1042	5	neg	neg	neg	neg	++	RBCs+, WBCs+, bacteria+, superficial and deep epithelias cells+, casts+	2+	E. coli, 10^6 germs/ml	urogenital tract unremarkable	improvement within 48h	1	E. coli	antibiotic sensitive	amoxicillin-clavulanacid
8	Greater Swiss Mountain Dog	2.5	47	m	IE Tier II	50	recurrent cluster seizures (GTCS), daily licky fits, postictal lethargy		peracute relapse of GTCS cluster seizures, Polyuria, ataxia, intermittent hyperthermia 39,6°C	PhB 3,2mg/kg BID	19.3 µg/ml (20-35 µg/ml)		amoxicillin clavulanic acid 18mg/kg TID for 12 d	37	1013	5	30	neg	neg	(+)	neg	RBCs++, WBCs+, superficial and deep epithelial cells+, sperm+++	(+)	E.coli + Acinetobacter johnsonii + Shewanella	abdominal ultrasound unremarkable	improvement of CS, PU, hyperthermia and ataxia improved within 48h	0
Abbreviation	Definition
IE	Idiopathic epilpesy
CT	Computed tomography
UTI	Urinary tract infection
ASM	Anti seizure medication
GTCS	Generalied tonic clonic seizures
PhB	Phenobarbital
Pbr	Potassiumbromide
SE	Status epilepticus
f	female
fn	female neutered
m	male
mn	male neutered
BID	twice daily
TID	three times daily
w	week
d	day
WBC	white blood count
RBC	red blood count
PU	polyuria
PD	polydypsia
